# Supplementary material for: Are Pediatric Cancer Patients a Risk Group for Vitamin D Deficiency? A Systematic Review
Source: Cancers (Basel). 2024 Dec 17;16(24):4201. doi: 10.3390/cancers16244201 (PMC11674856; doi:10.3390/cancers16244201)
Supplement: Supplementary file 1 [file cancers-16-04201-s001.zip]

Archive with 1 entries (1 files):
- cancers-3321969-supplementary.pdf
